# Supplementary material for: AKBA Promotes Axonal Regeneration via RhoA/Rictor to Repair Damaged Sciatic Nerve
Source: Int J Mol Sci. 2022 Dec 14;23(24):15903. doi: 10.3390/ijms232415903 (PMC9783960; doi:10.3390/ijms232415903)
Supplement: Supplementary file 1 [file ijms-23-15903-s001.zip]

Archive with 1 entries (1 files):
- ijms-2017511-supplementary.pdf
